# Supplementary material for: Investigating the accuracy of blood oxygen saturation measurements in common consumer smartwatches
Source: PLOS Digit Health. 2023 Jul 12;2(7):e0000296. doi: 10.1371/journal.pdig.0000296 (PMC10337940; doi:10.1371/journal.pdig.0000296)
Supplement: S1 Table — (XLSX) [file pdig.0000296.s002.xlsx]

## Sheet: Sheet1
	Apple Watch Series 7	Garmin Venu 2	Garmin Fenix 6 Pro	Withings ScanWatch	Masimo MightySat Rx
Minimum	88	82	80	79	82
Maximum	100	98	100	99	100
Mean	96.3	90.4	94.4	94.3	95.8
Median	97	90	95	95	97
