# Supplementary material for: Investigating the accuracy of blood oxygen saturation measurements in common consumer smartwatches
Source: PLOS Digit Health. 2023 Jul 12;2(7):e0000296. doi: 10.1371/journal.pdig.0000296 (PMC10337940; doi:10.1371/journal.pdig.0000296)
Supplement: S2 Table — (XLSX) [file pdig.0000296.s003.xlsx]

## Sheet: Sheet1
	Intercept	Beta coefficient	p-value
MAE	3.5	-0.02	0.9
MDE	0.04	0.5	0.04
RMSE	19.5	0.3	0.9
Missingness	0.08	0.01	0.4
