# Supplementary material for: Investigating the accuracy of blood oxygen saturation measurements in common consumer smartwatches
Source: PLOS Digit Health. 2023 Jul 12;2(7):e0000296. doi: 10.1371/journal.pdig.0000296 (PMC10337940; doi:10.1371/journal.pdig.0000296)
Supplement: S3 Table — (XLSX) [file pdig.0000296.s004.xlsx]

## Sheet: Sheet1
	Intercept	Beta coefficient	p-value
MAE	3.4	0.003	0.7
MDE	2.1	-0.01	0.1
RMSE	20.7	0.008	0.9
Missingness	0.001	-0.0004	0.4
