# Supplementary material for: Investigating the accuracy of blood oxygen saturation measurements in common consumer smartwatches
Source: PLOS Digit Health. 2023 Jul 12;2(7):e0000296. doi: 10.1371/journal.pdig.0000296 (PMC10337940; doi:10.1371/journal.pdig.0000296)
Supplement: S4 Table — (XLSX) [file pdig.0000296.s005.xlsx]

## Sheet: Sheet1
Fitzpatrick scale	Number of subjects with missed ITA
II	2
III	2
IV	4
V	1
VI	2
